# Supplementary material for: Transforming growth factor beta (TGF-β) in adolescent chronic fatigue syndrome
Source: J Transl Med. 2017 Dec 4;15:245. doi: 10.1186/s12967-017-1350-1 (PMC5716371; doi:10.1186/s12967-017-1350-1)
Supplement: Supplementary file 1 — Additional file 1. Methods for post hoc-subgrouping of patients in the NorCAPITAL project according to the Canada 2003 and Fukuda case definitions. [file 12967_2017_1350_MOESM1_ESM.xlsx]

## Sheet: Canada 2003 case definition
Method for post hoc-subgrouping of patients in the NorCAPITAL project according to the Canada 2003 case definition of Chronic Fatigue Syndrome [Carruthers BM, et al. J Chron Fatigue Syndr 2003;11:7-11]
Element from case definition	Covered by NorCAPITAL inclusion criteria (yes/no)	Corresponding NorCAPITAL questionnaire item	Scoring and cut-off level, questionnaire item	General rule of case definition adherence
1. Fatigue				Patients must adhere to all elements 1A - 1D
A. Patient must have a significant degree of fatigue	Yes
B. Fatigue must be of new onset	No	"When did you first experience fatigue?"	Lifelong fatigue ("as long as I can remember") not indicated by respondent
C. Patients must suffer from unexplained, persistent or recurrent physical and mental fatigue	Yes
D. Fatigue must substantially reduces activity level.	No	Functional disability inventory (15 items) [Walker LS, et al. J Pediatr Psychol 1991;16:39-58]	Each items scored 0-4 on Likert scale, ranging from 'not difficult' to 'impossible'. Cut-off level: Total sum score ≥ 7
2. Post-exertional malaise				Patients must adhere to all elements 2A - 2C
A. There is an inappropriate loss of physical and mental stamina	Yes
B. There is rapid muscular and cognitive fatigability; there is post-exertional fatigue and/or malaise and/or pain and a tendency for other associated symptoms within the patient's cluster to worsen.	No	"Does the fatigue improve or worsen by slowly walking?"	Scored 1-5 on Likert scale, ranging from 'improves a lot' to 'worsens a lot'. Cut-off level: Score ≥ 4
		"Does the fatigue improve or worsen by doing something difficult?"	Scored 1-5 on Likert scale, ranging from 'improves a lot' to 'worsens a lot'. Cut-off level: Score ≥ 4
D. There is a pathological slow recovery-period - usually 24h or longer	No	"Do you feel more fatigued the day after an exertion?"	Scored 1-5 on Likert scale, from 'never/rarely present' to 'present all the time'. Cut-off level: Score ≥ 3.
3. Sleep dysfunction				Patients must adhere to one of the elements 3A - 3C
A. There is unrefreshed sleep	No	"Do you feel that you are not refreshed after sleep?"	Scored 1-5 on Likert scale, from 'never/rarely present' to 'present all the time'. Cut-off level: Score ≥ 3
B. There is reduced sleep qantity	No	"Do you sometimes wake up early and do not fall asleep again?"	Scored 1-5 on Likert scale, from 'never/rarely present' to 'present all the time'. Cut-off level: Score ≥ 3
C. There is rhythm disturbance such as reversed or chaotic diurnal sleep rhytm	No	Index of insomnia from the Karolinska Sleep Questionnaire [Åkerstedt T, et al. Occup Environ Med 2002;59:595-600]	Each items scored 1-6 on Likert scale, ranging from 'never' to 'allways'. Cut-off level: Insomnia index mean score ≤ 3.5.
4. Pain				Patients must adhere to 4A and one of the elements 4B - 4C
A. There is a significant degree of myalgia	No	"Do you have muscle pain?"	Scored 1-5 on Likert scale, from 'never/rarely present' to 'present all the time'. Cut-off level: Score ≥ 3
B. Pain can be experienced in the muscles and joints and is often migratory in nature	No	"Do you have pain in more than one joint?"	Scored 1-5 on Likert scale, from 'never/rarely present' to 'present all the time'. Cut-off level: Score ≥ 3
C. Often there are significant headaches of new type, pattern or severity	No	"Do you have headache?"	Scored 1-5 on Likert scale, from 'never/rarely present' to 'present all the time'. Cut-off level: Score ≥ 3
5. Neurological/cognitive manifestations				Patients must adhere to two of the elements 5A - 5G
A. Confusion	No	"Do you feel confused or desoriented?"	Scored 1-5 on Likert scale, from 'never/rarely present' to 'present all the time'. Cut-off level: Score ≥ 3
B. Impairment of concentration and short-term memory consolidation	No	"Do you have problems remembering?"	Scored 1-5 on Likert scale, from 'never/rarely present' to 'present all the time'. Cut-off level: Score ≥ 3
		"Do you have problems concentrating?"	Scored 1-5 on Likert scale, from 'never/rarely present' to 'present all the time'. Cut-off level: Score ≥ 3
C. Disorientation	No	Not covered*	n/a
D. Difficulty with information processing, cathegorizing and word retrevial	No	"It is hard to follow the teaching in the classroom."	Scored 1-5 on Likert scale, from 'never' to 'almost allways'. Cut-off level: Score ≥ 3
E. Perceptual and sensory disturbances - e.g., spatial instability, and inability to focus vision	No	"Do you have problems focusing your gaze or seeing sharply?"	Scored 1-5 on Likert scale, from 'never/rarely present' to 'present all the time'. Cut-off level: Score ≥ 3
F. Ataxia, muscle weakness and fasciculations are common	No	Not covered*	n/a
G. There may be overload phenomena: Cognitive, sensory-e.g., photophobia and hypersensitivity to noise and/or emotional overload, which may lead to "crash"-periods and/or anxiety	No	"Do you feel that loud noises are unpleasant?"	Scored 1-5 on Likert scale, from 'never/rarely present' to 'present all the time'. Cut-off level: Score ≥ 3
		"Do you feel that normal indoor lightning are unpleasant?"	Scored 1-5 on Likert scale, from 'never/rarely present' to 'present all the time'. Cut-off level: Score ≥ 3
6. Autonomic, neuroendocrine and immune manifestations				Patients must have at least two of three manifestations (6.1. - 6.3.)
6.1. Autonomic manifestations				Patients must adhere to one of the elements 6.1.A to 6.1.F in order to have an autonomic manifestation
A. Orthostatic intolerance (NMH, POTS), delayed postural hypertension, vertigo, light-headedness	No	"When you rise quickly from a sitting or lying position, do you ever feel dizzy or light-headed right afterwards?"	Scored 1-5 on Likert scale, from 'never/rarely present' to 'present all the time'. Cut-off level: Score ≥ 4
B. Extreme pallor	No	Not covered*	n/a
C. Nausea and IBS	No	"Do you have nausea?"	Scored 1-5 on Likert scale, from 'never/rarely present' to 'present all the time'. Cut-off level: Score ≥ 3
D. Urinary frequency and bladder dysfunction	No	Not covered*	n/a
E. Palpitations with or without cardiac arrhythmia	No	"Do you have cardiac palpitations (that is, the heart beats unusually fast and/or strongly)?"	Scored 1-5 on Likert scale, from 'never/rarely present' to 'present all the time'. Cut-off level: Score ≥ 3
F. Exertional dyspnea	No	Not covered*	n/a
6.2. Neuroendocrine manifestations				Patients must adhere to one of the elements 6.2.A to 6.2.F in order to have an neurendocrine manifestation
A. Loss of thermostatic stability - subnormal body temperature and/or marked diurnal fluctuations	No	"Do you feel interchangeably warm and cold?"	Scored 1-5 on Likert scale, from 'never/rarely present' to 'present all the time'. Cut-off level: Score ≥ 3
		"Do you often freeze, or do you often feel too warm, as compared with others?"	Scored 1-5 on Likert scale, from 'never/rarely present' to 'present all the time'. Cut-off level: Score = 1 or score = 5.
B. Sweating episodes	No	"Do you sweat more or less than others?"	Scored 1-5 on Likert scale, from 'never/rarely present' to 'present all the time'. Cut-off level: Score = 1 or score = 5.
C. Recurrent feeling of feverishness and cold extremities	No	"Do you have pale and cold hands?"	Scored 1-5 on Likert scale, from 'never/rarely present' to 'present all the time'. Cut-off level: Score ≥ 3
		"Do you have fever, or do you have a feeling of feverishness?"	Scored 1-5 on Likert scale, from 'never/rarely present' to 'present all the time'. Cut-off level: Score ≥ 3
D. Intolerance of heat and cold	No	Not covered*	n/a
E. Marked weight change - anorexia or abnormal appetite	No	"Do you have poor apetite?"	Scored 1-5 on Likert scale, from 'never/rarely present' to 'present all the time'. Cut-off level: Score ≥ 3
		"Do you have increased apetite?"	Scored 1-5 on Likert scale, from 'never/rarely present' to 'present all the time'. Cut-off level: Score ≥ 3
F. Loss of adaptability and tolerance for stress, worsening of symptoms with stress and a slow recovery	No	"I feel tense"	Scored 1-4 on Likert scale, from 'not at all' to 'a lot'. Cut-off level: Score ≥ 3
6.3. Immune manifestations				Patients must adhere to one of the elements 6.3.A to 6.3.D in order to have an immune manifestation
A. Tender lymph nodes	No	"Do you have tender lymphatic glands or 'nodes' on the neck?"	Scored 1-5 on Likert scale, from 'never/rarely present' to 'present all the time'. Cut-off level: Score ≥ 3
B. Recurrent sore throat and flu-like symptoms	No	"Do you have sore throath or pain when swollowing?"	Scored 1-5 on Likert scale, from 'never/rarely present' to 'present all the time'. Cut-off level: Score ≥ 3
C. General malaise	No	Not covered*	n/a
D. New sensitivites to food, medications and/or chemicals	No	Not covered*	n/a
7. Illness persistence				Patients must adhere to element 7A
A. The illness persists for at least six months. Three months is appropriate for children	Yes
*Patients' hospital records were consulted for elements not covered in the questionnaire. A total of 5 patients could not be classified.

## Sheet: Fukuda case definition
Method for subgrouping of patients in the NorCAPITAL project according to the Fukuda case definition of Chronic Fatigue Syndrome [Fukuda K, Et al. Ann Int Med 1994;121:953-9]
Element from case definition	Covered by NorCAPITAL inclusion criteria (yes/no)	Corresponding NorCAPITAL questionnaire item	Scoring and cut-off level, questionnaire item	General rule of case definition adherence
1. Fatigue (main criteria)				Patients must adhere to all elements 1A - 1D
A. Patient must have persistent or relapsing chronic fatigue	Yes
B. Fatigue must be of new of definitive onset	Yes
C. Fatigue is not the result of ongoing exertion	Yes
D. Fatigue is not substantially alleviated by rest	Yes
E. Fatigue results in substantial reduction in previous levels of occupational, educational, social, or personal actvities	Yes
2. Concurrent symptoms (bi-criteria)				Patients must adhere to at least four of the elements 2A - 2H
A. Impairment in short-term memory or concentration	No	"Do you have problems remembering?"	Scored 1-5 on Likert scale, from 'never/rarely present' to 'present all the time'. Cut-off level: Score ≥ 3
		"Do you have problems concentrating?"	Scored 1-5 on Likert scale, from 'never/rarely present' to 'present all the time'. Cut-off level: Score ≥ 3
B. Sore throat	No	"Do you have sore throath or pain when swollowing?"	Scored 1-5 on Likert scale, from 'never/rarely present' to 'present all the time'. Cut-off level: Score ≥ 3
C. Tender lymph nodes	No	"Do you have tender lymphatic glands or 'nodes' on the neck?"	Scored 1-5 on Likert scale, from 'never/rarely present' to 'present all the time'. Cut-off level: Score ≥ 3
D. Muscle pain	No	"Do you have muscle pain?"	Scored 1-5 on Likert scale, from 'never/rarely present' to 'present all the time'. Cut-off level: Score ≥ 3
E. Multi-joint pain withot swelling or redness	No	"Do you have pain in more than one joint?"	Scored 1-5 on Likert scale, from 'never/rarely present' to 'present all the time'. Cut-off level: Score ≥ 3
F. Headaches of a new type, pattern, or severity	No	"Do you have headache?"	Scored 1-5 on Likert scale, from 'never/rarely present' to 'present all the time'. Cut-off level: Score ≥ 3
G. Unrefreshing sleep	No	"Do you feel that you are not refreshed after sleep?"	Scored 1-5 on Likert scale, from 'never/rarely present' to 'present all the time'. Cut-off level: Score ≥ 3
H. Postexertional malaise lasting more than 24 hours	No	"Do you feel more fatigued the day after an exertion?"	Scored 1-5 on Likert scale, from 'never/rarely present' to 'present all the time'. Cut-off level: Score ≥ 3.
3. Illness persistence				Patients must adhere to element 3A
A. The illness persists for at least six months. [Three months is appropriate for children*]	Yes
*Not part of the original Fukuda criteria, but generally accepted for pediatric patients
