# Supplementary material for: Transforming growth factor beta (TGF-β) in adolescent chronic fatigue syndrome
Source: J Transl Med. 2017 Dec 4;15:245. doi: 10.1186/s12967-017-1350-1 (PMC5716371; doi:10.1186/s12967-017-1350-1)
Supplement: Supplementary file 2 — Additional file 2: Table S1. Plasma levels of TGF-β1, TGF-β2, TGF-β3 in individual CFS patients and healthy controls (raw data). [file 12967_2017_1350_MOESM2_ESM.xlsx]

## Sheet: Supplementary Table 1
Table S1. Plasma levels of TGF-β1, TGF-β2, TGF-β3 in individual CFS patients (group=1) and healthy controls (group=2).
Group	Plasma TGF-β1	Plasma TGF-β2	Plasma TGF-β3
1	5233.94	803.23	189.86
1	9389.01	954.31	285.93
1	3375.61	642.84	126.54
1	5645.28	879.35	206.03
1	6508.2	677.56	178.96
1	9488.73	883.54	342.74
1	5931.13	813.17	218.46
1	3141.08	566.85	105.04
1	11322.7	949.64	559.07
1	9109.21	996.2	327.85
1	9189.94	861.14	372.21
1	4834.52	668.73	180.79
1	25114.1	1005.78	603.36
1	7250.29	879.35	258.59
1	9860.1	912.8	327.85
1	20438.4	1046.64	574.58
1	4023.24	702.46	154.98
1	14280.2	963.95	418.95
1	6121.52	738.75	216.69
1	8254.16	879.35	327.85
1	3440.6	610.73	109
1	703.53	234.44	16.89
1	4920.71	728.62	188.05
1	7330.95	783.99	274.02
1
1	6822.83	866.39	355.69
1	8103.41	1083.21	415.92
1
1	6386.26	971.36	319.17
1	6526.3	1060.76	296.69
1	9450.97	1231.11	518.76
1	5611.06	947.94	298.73
1	20923.3	1397.72	796.1
1	3689.31	774.67	175.53
1	4185.85	837.23	201.03
1	8784	976.04	453.71
1	9302.69	1043.33	583.95
1	5895.62	896.17	337.26
1	5795.48	978.96	366.39
1	4199.67	825.68	193.27
1	4187.65	870.99	284.62
1	1718.23	571.53	81.44
1	3510.69	865.06	156.34
1	1125.67	374	42.23
1
1	3261.34	713.91	191.52
1	2571.6	641.65	110.18
1	5158.45	961.71	303.62
1	6052.57	910.18	340.64
1
1
1
1	4433.92	758.31	277.95
1	5485.22	971.23	338.39
1	1717.2	381.38	58.67
1	1927.64	480.02	94.17
1	9995.84	1034.56	470.24
1	8025.84	921.36	488.75
1	6092.99	905.22	288.85
1	5720.58	802.68	282.32
1	4102.46	726.71	218.2
1	4969.28	832.42	247.18
1	5745.33	929.92	310.5
1	4886.61	780.11	256.01
1	4738.18	846.06	233.85
1	7211.1	969.65	353.3
1	8477.76	957.74	403.88
1	5451.12	898.84	218.2
1	5271.12	862.88	240.53
1	4767.89	750.22	177.31
1	4194.25	737.26	218.2
1	3015.18	568.52	118.57
1	4043.8	680.33	213.7
1	3395.18	631.22	168.09
1	10412.5	1026.73	533.33
1	24577.7	1074.69	899.8
1	408.21	148.09	31.32
1	916.88	341.49	62.47
1	1488.98	496.9	104.87
1	415.47	161.33	31.32
1	165.86	77.34	16.5
1	1192.36	480.42	98.48
1	877.98	322.03	62.47
1	1792.6	586.44	130.07
1	701.29	255.93	38.44
1	815.82	277.08	59.1
1	1422.06	479.39	101.68
1	1106.7	428.48	65.81
1	1562.68	507.16	92.05
1	1691.93	566.23	111.23
1	1503.78	654.57	104.87
1	557.83	211.69	38.44
1	679.66	231.12	45.43
1	589.34	225.43	38.44
1	809.55	305.69	55.71
1	631.54	226.57	31.32
1	1037.6	431.62	72.46
1	3460.12	761.57	219.35
1	1728.01	665.52	130.07
1	7803.27	898.76	434.08
1	18450.3	1124.83	820.59
1	1875.35	591.61	130
1	19184.7	1169.68	780.58
1	4165.24	812.6	301.44
1	5447.31	883.85	325.39
1	2872.04	622.29	165.7
1	10673.4	1048.23	581.01
1	9189.31	1022.93	447.36
1	4839.92	877.36	267.01
1	10411.1	1068.4	577.36
1	2512.7	672.54	113.93
1	8615.51	1024.2	434.08
1	5806.49	872.81	317.43
1	3092.43	681.4	167.89
1	7908.42	962.45	445.47
1	6796.3	993.72	437.88
1	10646.7	1005.8	593.75
1	12653.3	1126.08	708.49
1	4933.28	924.58	289.36
1	3464.22	796.76	213.02
2	3202.81	592.66	101.06
2	8751.18	906.54	294.39
2	7382.3	803.94	255.14
2	19305.4	1051.39	499.27
2	15139.3	897.49	461.74
2	10309.1	937.74	249.96
2	5275.62	670.94	169.8
2	10360.8	802.52	354.25
2	7099.77	1124.94	369.81
2	8329.98	1112.58	391.92
2
2	10327.4	1258.71	483.36
2	1740.96	663.04	128
2	1420.23	453.03	66.95
2	6999.58	875.81	380.95
2
2	2753.73	609.84	130.55
2	8933.48	1149.45	403.88
2	3806.64	675.44	172.71
2	3247.47	583.43	140.04
2	2249.81	555.25	144.75
2	1666.59	546.97	120.69
2	351.57	135.91	24.03
2	569.13	200.15	31.32
2	460.81	176.76	38.44
2	8373.57	926.67	299.44
2	14617.2	965.33	488.37
2	3863.08	776.38	189.76
2	3092.32	609.84	149.45
2	3558.19	668.9	191.05
2
2	1112.58	339.88	45.42
2	1639.37	553.06	104.87
2	4609.77	1089.07	319.41
2	168.82	86.59	24.03
2	13618.6	1085.37	631.73
2	8277.45	1050.75	498.09
2	7311.4	857.83	395.78
2	15174.8	1091.02	729.7
2	8612.8	815.29	277.43
2	5766.26	712.65	202.45
2	10301.5	896.1	344.39
2	5146.83	737.3	177.14
2	7507.07	758.92	282.54
2	6094.67	846.38	243.01
2	7244.29	1158.86	387.91
2	8835.54	1092.49	399.93
2	5630.9	825.75	333.31
2	10890.5	959.14	546.78
2	1651.88	544.68	70.58
2	7551.96	977.49	445.83
2	5753.06	899.64	251.6
2	5003.57	830.01	240.53
2	1155.52	428.48	65.81
2	584.86	220.86	45.43
2	2187.76	675.46	182.12
2	1405.23	514.33	126.95
2	5156.65	747.41	198.87
2	10823.4	923.9	360.79
2	2842.12	724.48	168.68
2	5062.75	937.87	271.39
2	925.03	301.31	65.81
2	834.57	325.28	59.1
2	6350.87	893.58	341.21
2	4335.76	821.81	215.13
2	10540	1125.45	566.4
2	13216.2	1098.55	633.53
2	1278.4	357.15	65.81
