# Supplementary material for: Transforming growth factor beta (TGF-β) in adolescent chronic fatigue syndrome
Source: J Transl Med. 2017 Dec 4;15:245. doi: 10.1186/s12967-017-1350-1 (PMC5716371; doi:10.1186/s12967-017-1350-1)
Supplement: Supplementary file 3 — Additional file 3: Table S2. Correlations (Pearson’s r) between the three isoforms of TGF-β and immune markers, neuroendocrine markers and clinical markers in CFS patients and healthy controls. [file 12967_2017_1350_MOESM3_ESM.xlsx]

## Sheet: Supplementary Table 2
Table S2. Correlations (Pearson's r) between the three isoforms of TGF-β and immune markers, neuroendocrine markers and clinical markers in CFS patients and healthy controls
	CFS patients							Healthy controls
	Plasma TGF-β1		Plasma TGF-β2		Plasma TGF-β3			Plasma TGF-β1		Plasma TGF-β2		Plasma TGF-β3
Immune markers	r	p-value	r	p-value	r	p-value		r	p-value	r	p-value	r	p-value
Blood leukocytes	-0.0313113	0.740864	0.00255091	0.978511	-0.0378028	0.689659		0.0887685	0.481945	0.0608865	0.629944	0.100067	0.427717
Blood neutrophils	-0.0343807	0.716495	-0.0340397	0.719189	-0.0425652	0.65295		0.0464655	0.713211	0.0123908	0.921962	0.0486421	0.700398
Blood lymphocytes	-0.0010406	0.991233	0.057904	0.540574	-0.0140793	0.881809		0.0746828	0.554349	0.103009	0.41419	0.103825	0.410482
Blood monocytes	-0.0618979	0.512962	-0.0123994	0.895827	-0.043045	0.649296		0.032595	0.796593	-0.0240066	0.849451	0.033771	0.78942
Blood eosinophils	-0.0270859	0.774829	0.01472	0.876472	-0.01123	0.905603		0.150968	0.229975	0.109072	0.387099	0.14138	0.261277
Serum C-reactive protein*	-0.0164054	0.863073	-0.0432007	0.649587	-0.0239743	0.801		-0.0341189	0.787302	-0.0129001	0.918764	-0.0153198	0.903594
Neuroendocrine markers
Heart rate variability, LF power (abs)*	-0.04999	0.597364	-0.0532162	0.573891	-0.086755	0.358717		-0.165193	0.335641	-0.107301	0.533359	-0.132877	0.439782
Heart rate variability, HF power (abs)*	0.0156111	0.869059	-0.0207806	0.826296	-0.0394897	0.676569		-0.169105	0.324158	-0.103126	0.549492	-0.112211	0.514682
Heart rate variability, LF/HF-ratio*	-0.101997	0.280211	-0.0376525	0.69083	-0.0507386	0.591879		0.0311899	0.856698	0.00799248	0.963101	-0.0184082	0.915138
Plasma norepinephrine	0.188	0.0473264	0.189	0.0464388	0.159804	0.0923616		0.0463172	0.716284	0.0131294	0.917987	4.60937e-05	0.999712
Plasma epinephrine	0.130219	0.175122	0.109287	0.255736	0.0471029	0.625091		0.239531	0.0566069	0.199731	0.113571	0.145819	0.25026
Plasma cortisol	0.207	0.0272428	0.246	0.00832683	0.244	0.00892061		-0.0412535	0.744211	-0.0393343	0.755732	-0.0895927	0.47787
Urine norepinephrine/creatinine ratio*	0.16182	0.0868324	0.103709	0.274332	0.0982329	0.30061		0.268	0.0310729	0.236397	0.0579754	0.261	0.0358279
Urine epinephrine/creatinine ratio*	-0.17184	0.068769	-0.216	0.0215533	-0.217	0.021105		0.129034	0.305643	0.0960842	0.446425	0.108314	0.390428
Urine cortisol/creatinine ratio*	0.0674927	0.479523	0.00038374	0.996796	0.0252765	0.791362		0.205876	0.0999091	0.175894	0.161052	0.178423	0.15502
Clinical makers
Symptoms of post-exertional malaise	-0.0110056	0.908729	0.014713	0.878189	0.0318336	0.740135		-0.403	0.0181645	-0.317114	0.0676391	-0.331743	0.0552765
Inflammatory symptoms	0.040136	0.675771	0.0310026	0.746685	0.0496997	0.60445		0.0382808	0.829812	0.133113	0.45296	0.0886638	0.618033
Chalder fatigue questionnaire	-0.0325717	0.735512	0.00628171	0.94807	0.000842789	0.993028		-0.198708	0.252485	-0.0559869	0.749389	-0.115437	0.509031
Moods and feelings questionnaire	-0.0463454	0.629088	-0.0525826	0.583623	-0.0514139	0.592026		-0.0599439	0.736299	-0.0772504	0.66411	-0.0342382	0.847562
Spielberger state-trait anxiety questionnaire	0.0283621	0.767619	-0.0183297	0.848569	0.00920183	0.923638		-0.0502133	0.77793	-0.0159915	0.928475	-0.0142529	0.936235
Steps per day	0.0133318	0.889044	-0.00742188	0.938094	-0.0235107	0.805639		0.00538592	0.975504	0.0520513	0.766499	0.0175033	0.920505
*The ln-transformed variable was used (better approximation to a normal distribution). All analyses were performed using non-imputed variables.
