# Supplementary material for: Transforming growth factor beta (TGF-β) in adolescent chronic fatigue syndrome
Source: J Transl Med. 2017 Dec 4;15:245. doi: 10.1186/s12967-017-1350-1 (PMC5716371; doi:10.1186/s12967-017-1350-1)
Supplement: Supplementary file 4 — Additional file 4: Table S3. Correlations (Pearson’s r) between the three isoforms of TGF-β and immune annotated single gene transcriptional counts in a subgroup of CFS patients (n = 29). [file 12967_2017_1350_MOESM4_ESM.xlsx]

## Sheet: Supplementary Table 3
Table S3. Correlations (Pearson's r) between the three isoforms of TGF-β and immune annoated single gene transcriptional counts in a subgroup of CFS patients (n=29)
			Plasma TGF-β1			Plasma TGF-β2			Plasma TGF-β3
Gene	Annotated protein	Fold change*	r	p-value		r	p-value		r	p-value
CD79A	CD79a molecule	0.821	-0.132124	0.494471		-0.130546	0.499686		-0.242556	0.204876
TNFRSF13C	tumor necrosis factor receptor superfamily member 13C	0.829	-0.385	0.0390901		-0.403	0.0302877		-0.459	0.0123539
FLT3	fms related tyrosine kinase 3	0.833	0.213592	0.26591		0.2161	0.260203		0.219014	0.253673
EBF1	early B cell factor 1	0.836	-0.184163	0.338902		-0.173943	0.366836		-0.232539	0.224785
CXCR5	C-X-C motif chemokine receptor 5	0.848	-0.290736	0.126002		-0.323814	0.0866013		-0.39	0.036591
IRF4	interferon regulatory factor 4	0.863	0.0520552	0.788563		0.0640505	0.741332		0.0416229	0.830251
HIPK2	homeodomain interacting protein kinase 2	0.891	0.243914	0.202273		0.19838	0.302254		0.108283	0.576081
EEF2	eukaryotic translation elongation factor 2	0.902	0.108124	0.576643		0.0564161	0.771298		-0.0641441	0.740967
ST6GAL1	ST6 beta-galactoside alpha-2,6-sialyltransferase 1	0.932	0.236963	0.215836		0.230684	0.22861		0.114364	0.554707
OGT	O-linked N-acetylglucosamine (GlcNAc) transferase	1.087	-0.262701	0.168579		-0.221252	0.248733		-0.13899	0.472102
ATG7	autophagy related 7	1.095	-0.0101952	0.958139		-0.00495327	0.979655		0.0549167	0.777223
LCP2	lymphocyte cytosolic protein 2	1.095	-0.0376699	0.846173		-0.0454067	0.815072		0.0249982	0.897581
PTPRE	protein tyrosine phosphatase, receptor type E	1.096	-0.0927816	0.638651		-0.120157	0.542502		-0.0147009	0.940814
PRKCD	protein kinase C delta	1.102	-0.283796	0.151413		-0.267679	0.177057		-0.231255	0.245808
TNFRSF25	tumor necrosis factor receptor superfamily member 25	1.108	-0.422	0.0225527		-0.376	0.0445449		-0.347045	0.0651118
TLR8	toll like receptor 8	1.109	0.0101839	0.958981		-0.0302898	0.878394		0.0306697	0.87688
BTN3A3	butyrophilin subfamily 3 member A3	1.124	0.260584	0.180476		0.225956	0.247614		0.312545	0.105384
S100A8	S100 calcium binding protein A8	1.142	-0.113754	0.572106		-0.076096	0.705992		-0.0642171	0.750317
NBEAL2	neurobeachin like 2	1.143	-0.28795	0.145257		-0.255443	0.198452		-0.1463	0.466517
IFI16	interferon gamma inducible protein 16	1.146	0.0929419	0.638069		0.0986928	0.617324		0.133246	0.499074
TRIM25	tripartite motif containing 25	1.155	-0.132297	0.510663		-0.12922	0.520628		-0.0344082	0.864711
FAM111A	family with sequence similarity 111 member A	1.157	-0.0834073	0.673051		-0.0996104	0.61404		0.0317566	0.872551
CASP1	caspase 1	1.165	-0.0948232	0.631252		-0.0717398	0.716775		-0.00832891	0.966448
RIPK3	receptor interacting serine/threonine kinase 3	1.167	-0.0961582	0.619752		-0.124064	0.521391		-0.0512797	0.791644
CLEC2B	C-type lectin domain family 2 member B	1.179	-0.105736	0.592304		-0.0749943	0.704484		-0.0447128	0.821261
IL1RN	interleukin 1 receptor antagonist	1.191	-0.262392	0.186095		-0.22079	0.268423		-0.191017	0.339874
IRF9	interferon regulatory factor 9	1.200	-0.093677	0.628853		-0.119941	0.535434		0.000302998	0.998755
ADCY4	adenylate cyclase 4	1.206	-0.0962479	0.619424		-0.0945025	0.625819		-0.0598074	0.757944
PLSCR1	phospholipid scramblase 1	1.209	0.0182124	0.92671		0.0207841	0.916395		0.0723813	0.714347
PDE1B	phosphodiesterase 1B	1.220	-0.0109619	0.954994		-0.0184631	0.924266		0.0760387	0.695031
APOBEC3A	apolipoprotein B mRNA editing enzyme catalytic subunit 3A	1.216	-0.276529	0.154303		-0.258148	0.184732		-0.19037	0.331882
* Differentially expressed as compared to healthy controls, cf. Nguyen et al 2017. All analyses were performed using non-imputed variables.
